# Supplementary material for: Effects of Hearing Intervention on Cognitive Function in Patients with Presbycusis: A Systematic Review and Meta-Analysis
Source: Audiol Res. 2026 Apr 30;16(3):67. doi: 10.3390/audiolres16030067 (PMC13214493; doi:10.3390/audiolres16030067)
Supplement: Supplementary file 1 [file audiolres-16-00067-s001.zip]

Archive with 1 entries (1 files):
- audiolres-4143584-supplementary.pdf
